# Supplementary material for: Epigenetic memory via concordant DNA methylation is inversely correlated to developmental potential of mammalian cells
Source: PLoS Genet. 2017 Nov 6;13(11):e1007060. doi: 10.1371/journal.pgen.1007060 (PMC5690686; doi:10.1371/journal.pgen.1007060)
Supplement: S1 Table — Point estimates and approximate 95% confidence intervals are shown for both statistics. Fu et al. provides only lower bounds of approximate 95% confidence intervals. (XLSX) [file pgen.1007060.s003.xlsx]

## Sheet: Sheet1
Locus and Cell Type	HPR	RCP
FMR1, normal lymphocyte	58 (25 - )	57.2 (27.5 - 404)
G6PD, normal lymphocyte	15 (8 - )	13.2 (8.47 - 23.2)
LEP, female leukocyte	94 (50 - )	85.7 (25.0 - 4e7)
LEP, female adipose	628 (208 - )	33.8 (21.3 - 60.2)
