# Supplementary material for: Epigenetic memory via concordant DNA methylation is inversely correlated to developmental potential of mammalian cells
Source: PLoS Genet. 2017 Nov 6;13(11):e1007060. doi: 10.1371/journal.pgen.1007060 (PMC5690686; doi:10.1371/journal.pgen.1007060)
Supplement: S4 Table — Dr. Julia Arand kindly shared raw double-stranded sequences for samples described in these publications. We accounted for failed and inappropriate conversion, as described in S3 Text, in our point estimates of m, U, and RCP. The inappropriate conversion rate of 0.031 was inferred because the bisulfite conversion conditions used by Arand et al. resembled lowMT conditions [49]. We estimated approximate 95% confidence intervals by bootstrapping and applied the BCa correction to obtain bias-corrected confidence intervals and point estimates, as described in S7 Text. Both uncorrected and BCa-corrected intervals and point estimates are listed here. For one sample, Arand et al. (2015) mSat 3dpc, only dyad counts, but no raw sequences, were available. We used the dyad counts to estimate the point estimate and the confidence interval for this sample while assuming independent sampling of dyads (S8 Text). (XLSX) [file pgen.1007060.s006.xlsx]

## Sheet: Table S4
Paper	Locus	Sample Name	failed conv rate	inapp. conv rate	Dyads error uncorrected	Dyads error corrected	corrected m	corrected U	RCP	95% low	95% high	RCP BCa	95% low BCa	95% high BCa
2012	L1	L1_J1_WT	0.004	0.031	(4997, 2780, 4530)	(5310, 2510, 4480)	0.53365	0.364263	3.88385	3.64761	4.14182	3.88394	3.64615	4.14015
		L1_J1_1	0.005	0.031	(291, 1207, 5564)	(304, 1180, 5580)	0.126217	0.79057	2.21582	1.9934	2.45518	2.21732	1.99693	2.45928
		L1_J1_3a	0.006	0.031	(805, 654, 4288)	(854, 572, 4320)	0.198316	0.751899	6.71259	5.82427	7.81159	6.70979	5.80274	7.78084
		L1_J1_3b	0.005	0.031	(2849, 1414, 2711)	(3030, 1250, 2700)	0.523749	0.386629	4.57131	4.18108	5.01487	4.57103	4.17655	5.00918
		L1_J1_3ab	0.005	0.031	(222, 134, 5343)	(236, 68.6, 5390)	0.0474186	0.946562	32.8861	23.1953	52.7868	32.8234	22.9064	51.6584
		L1_J1_3L	0.008	0.031	(1562, 1117, 4217)	(1660, 988, 4250)	0.311659	0.616682	5.36859	4.85344	5.96262	5.36796	4.84675	5.95371
		L1_E14	0.006	0.031	(978, 1047, 2804)	(1040, 988, 2810)	0.316657	0.58108	3.45152	3.11812	3.83156	3.45192	3.11627	3.82916
		L1_Np95KO	0.007	0.031	(142, 742, 2768)	(146, 722, 2780)	0.138759	0.762423	1.76592	1.52982	2.02034	1.76886	1.5383	2.03088
		L1_WT26	0.006	0.031	(1337, 1076, 1974)	(1420, 1000, 1970)	0.437593	0.447941	3.3237	3.01483	3.67557	3.32422	3.01284	3.67322
		L1_Suv39hKO	0.005	0.031	(1480, 1136, 1725)	(1570, 1060, 1710)	0.484213	0.393384	3.08219	2.79748	3.40443	3.08297	2.79642	3.40305
		L1_MEFs_W8	0.008	0.031	(3794, 420, 409)	(4040, 178, 406)	0.892925	0.0878476	14.4086	10.8909	20.5778	14.3863	10.7879	20.282
		L1_MEFs_Suv39hKO	0.006	0.031	(2389, 260, 320)	(2540, 107, 318)	0.874799	0.107124	16.7585	11.7098	27.7841	16.7062	11.5241	26.9835
		L1_Liver_16dpc	0.008	0.031	(1675, 692, 369)	(1780, 603, 354)	0.760309	0.129525	2.63409	2.25216	3.09537	2.63645	2.25368	3.09768
	mSat	mSat_J1_WT	0.002	0.031	(7535, 800, 176)	(8020, 328, 159)	0.96207	0.0186549	6.88039	5.53482	8.80394	6.88233	5.52575	8.78646
		mSat_J1_1	0.003	0.031	(698, 1597, 2301)	(738, 1590, 2260)	0.33397	0.492721	1.62343	1.50048	1.75611	1.62389	1.5012	1.75694
		mSat_J1_3a	0.005	0.031	(878, 123, 40)	(935, 68.9, 37.3)	0.93101	0.0358764	5.42012	3.68958	8.56861	5.42627	3.66946	8.50317
		mSat_J1_3b	0.004	0.031	(3026, 461, 50)	(3220, 277, 38.7)	0.949939	0.0109318	2.55014	1.8794	3.35983	2.56128	1.90796	3.40612
		mSat_J1_3ab	0.002	0.031	(2839, 579, 1020)	(3020, 407, 1010)	0.726922	0.22725	8.58464	7.45242	10.0284	8.58202	7.43355	9.99784
		mSat_J1_3L	0.005	0.031	(2140, 439, 301)	(2280, 310, 292)	0.844674	0.10144	5.25599	4.43125	6.3258	5.25527	4.4206	6.30837
		mSat_E14	0.005	0.031	(2015, 545, 231)	(2140, 429, 218)	0.845012	0.0780588	3.18288	2.71776	3.74926	3.18378	2.71582	3.74644
		mSat_Np95KO	0.004	0.031	(130, 1072, 2690)	(134, 1080, 2680)	0.173193	0.688028	1.10879	0.976513	1.24716	1.11019	0.981242	1.25277
		mSat_WT26	0.004	0.031	(1022, 206, 18)	(1090, 146, 12.6)	0.931485	0.010079	1.60528	0.835805	2.46263	1.62193	0.900773	2.55232
		mSat_Suv39hKO	0.004	0.031	(876, 374, 272)	(932, 327, 263)	0.719604	0.172859	3.02472	2.57589	3.58489	3.02502	2.57063	3.57724
		mSat_MEFs_W8	0.004	0.031	(1616, 201, 83)	(1720, 101, 78.9)	0.93204	0.0415118	7.33083	5.2767	11.0246	7.32547	5.23199	10.8859
		mSat_MEFs_Suv39hKO	0.004	0.031	(1251, 111, 192)	(1330, 30.5, 191)	0.867081	0.123105	33.0995	17.7643	151.941	32.8461	17.2304	127.232
		mSat_Liver_16dpc	0.006	0.031	(1048, 386, 300)	(1110, 328, 292)	0.736946	0.168582	3.48358	2.93674	4.18148	3.48347	2.92927	4.16961
	IAP	IAP_J1_WT	0.004	0.031	(3756, 391, 29)	(4000, 156, 20.5)	0.976413	0.00490987	3.67149	2.28829	5.74957	3.69259	2.31364	5.80823
		IAP_J1_1	0.007	0.031	(634, 1187, 2739)	(667, 1150, 2740)	0.272558	0.601091	2.34628	2.11913	2.59822	2.34712	2.12021	2.59951
		IAP_J1_3a	0.003	0.031	(2739, 242, 67)	(2920, 68.7, 62.4)	0.968239	0.0204879	12.4214	7.42556	29.4071	12.3823	7.26235	27.7896
		IAP_J1_3b	0.006	0.031	(4117, 433, 83)	(4380, 175, 74.3)	0.965059	0.0160321	6.51347	4.68137	9.72032	6.51466	4.65157	9.63169
		IAP_J1_3ab	0.005	0.031	(2671, 279, 618)	(2840, 106, 618)	0.811924	0.173253	25.0711	17.6548	41.0983	25.0118	17.425	40.1156
		IAP_J1_3L	0.005	0.031	(1900, 181, 102)	(2020, 60.6, 99.2)	0.940681	0.0454302	14.7744	8.48666	42.0665	14.6888	8.23069	38.1192
		IAP_E14	0.003	0.031	(2150, 308, 146)	(2290, 176, 139)	0.912826	0.0534586	6.42994	4.90198	8.85893	6.43006	4.86862	8.77755
		IAP_Np95KO	0.007	0.031	(174, 506, 1252)	(182, 496, 1250)	0.222484	0.649053	1.92298	1.64535	2.23403	1.92676	1.65366	2.24538
		IAP_WT26	0.003	0.031	(2057, 212, 19)	(2190, 83.1, 14.4)	0.975534	0.00629888	4.27444	2.38585	8.00111	4.30509	2.39915	8.05217
		IAP_Suv39hKO	0.004	0.031	(2070, 272, 29)	(2200, 144, 22.6)	0.960006	0.00953282	3.0903	1.99634	4.73669	3.11006	2.01131	4.77037
		IAP_MEFs_W8	0.003	0.031	(1545, 149, 75)	(1650, 51.5, 72.3)	0.944604	0.0408484	13.3988	7.65433	36.7519	13.3016	7.33646	32.6711
		IAP_MEFs_Suv39hKO	0.001	0.031	(3562, 241, 280)	(3790, 13, 277)	0.930692	0.0677213	158.134	41.6351	2.13153e+08	155.192	39.7566	212184000
		IAP_Liver_16dpc	0.004	0.031	(2038, 561, 221)	(2170, 445, 207)	0.847831	0.0733464	3.01303	2.48274	3.69117	3.01645	2.48345	3.69221
	B1	B1_J1_WT	0.02	0.031	(955, 193, 65)	(1010, 136, 62.3)	0.892343	0.0513958	3.6845	2.695	5.08981	3.6986	2.71556	5.13348
		B1_J1_1	0.019	0.031	(48, 289, 538)	(45.4, 280, 550)	0.211634	0.628638	1.13092	0.860215	1.43767	1.13593	0.874445	1.4581
		B1_J1_3a	0.011	0.031	(180, 75, 141)	(191, 63.1, 142)	0.561837	0.35854	5.22216	3.77795	7.6662	5.21959	3.73934	7.56331
		B1_J1_3b	0.021	0.031	(660, 181, 78)	(700, 143, 76.1)	0.839258	0.0828498	3.22439	2.3011	4.58462	3.23274	2.30216	4.5867
		B1_J1_3ab	0.017	0.031	(91, 48, 819)	(96.4, 14.6, 847)	0.10824	0.884144	39.1641	18.6458	879.458	38.8015	17.9608	402.963
		B1_J1_3L	0.005	0.031	(1241, 256, 287)	(1320, 180, 283)	0.790843	0.158625	6.78156	5.456	8.66789	6.77806	5.42082	8.60149
		B1_E14	0.009	0.031	(1386, 537, 536)	(1470, 457, 530)	0.691485	0.215538	3.86296	3.37109	4.45571	3.86447	3.36934	4.45309
		B1_Np95KO	0.009	0.031	(106, 596, 874)	(107, 598, 871)	0.257678	0.552697	1.02276	0.871118	1.1892	1.02497	0.877405	1.19746
		B1_WT26	0.008	0.031	(296, 96, 69)	(315, 79.1, 67.3)	0.768151	0.146064	3.6802	2.6555	5.27247	3.69939	2.67466	5.32126
		B1_Suv39hKO	0.011	0.031	(525, 233, 105)	(557, 206, 100)	0.764423	0.116267	2.29545	1.79495	2.93715	2.30222	1.8051	2.95437
		B1_MEFs_W8	0.006	0.031	(953, 105, 159)	(1010, 43.8, 159)	0.851724	0.130298	18.333	11.6619	37.728	18.2794	11.4587	36.2232
		B1_MEFs_Suv39hKO	0.006	0.031	(1056, 103, 182)	(1120, 34.5, 182)	0.851376	0.135743	26.1913	15.4319	72.3657	26.084	15.0984	67.1795
		B1_Liver_16dpc	0.008	0.031	(573, 238, 200)	(609, 206, 196)	0.703914	0.194052	3.34944	2.72537	4.18049	3.35117	2.71827	4.16786
	Tex13	Tex13_J1_WT	0.008	0.031	(10955, 537, 274)	(11500, 0, 269)	0.977178	0.0228216	3.51413e+08	2.97486e+08	4.01959e+08	352339552	302608737	407583000
		Tex13_J1_1	0.006	0.031	(282, 1091, 3080)	(294, 1080, 3080)	0.186754	0.692411	1.76805	1.58282	1.96727	1.76896	1.58343	1.96797
		Tex13_J1_3a	0.004	0.031	(4588, 428, 163)	(4890, 138, 155)	0.956689	0.0299829	12.6182	9.46066	18.3064	12.5786	9.26624	17.7767
		Tex13_J1_3b	0.007	0.031	(6925, 1712, 353)	(7370, 1310, 310)	0.892418	0.0344558	2.2976	1.98516	2.64438	2.2999	1.98859	2.64871
		Tex13_J1_3ab	0.004	0.031	(3633, 606, 2549)	(3870, 366, 2550)	0.596732	0.376305	17.1731	14.1152	21.6003	17.1529	14.0238	21.4264
		Tex13_J1_3L	0.006	0.031	(5256, 456, 180)	(5600, 122, 173)	0.960282	0.029349	16.1035	11.3474	26.5815	16.1102	11.3153	26.4288
		Tex13_MEFs_W8	0.007	0.031	(10767, 792, 95)	(11500, 106, 81.9)	0.988428	0.00702418	18.2791	10.1626	63.667	18.2338	10.0297	60.0127
		Tex13_Liver_16dpc	0.004	0.031	(5639, 1094, 515)	(6000, 756, 490)	0.880282	0.0675771	4.53705	3.92972	5.28537	4.53621	3.91798	5.26739
	Afp	Afp_J1_WT	0.005	0.031	(2789, 210, 15)	(2970, 32.6, 11.3)	0.990856	0.00373319	11.2094	3.86811	193.363	11.4033	3.91582	223.247
		Afp_J1_1	0.003	0.031	(48, 251, 435)	(50.3, 254, 430)	0.241599	0.585369	1.15783	0.907805	1.44103	1.16408	0.923181	1.46348
		Afp_J1_3a	0.01	0.031	(1907, 416, 121)	(2030, 304, 112)	0.89194	0.0457996	3.13094	2.53698	3.91675	3.13277	2.53252	3.90889
		Afp_J1_3b	0.007	0.031	(1680, 193, 60)	(1790, 88.1, 56.4)	0.94806	0.0291542	7.20809	4.99504	11.5708	7.20816	4.9585	11.4425
		Afp_J1_3ab	0.009	0.031	(417, 95, 512)	(443, 61.5, 519)	0.46314	0.506811	15.5909	11.0796	24.4759	15.5459	10.8853	23.8028
		Afp_J1_3L	0.009	0.031	(1182, 176, 77)	(1260, 103, 73.9)	0.91251	0.0515289	5.90993	3.96843	9.7354	5.90066	3.88832	9.45829
		Afp_MEFs_W8	0.003	0.031	(711, 60, 129)	(757, 14.2, 129)	0.849206	0.142892	43.8783	17.6598	6.35054e+07	42.9452	16.3985	62315100
		Afp_Liver_16dpc	0.004	0.031	(515, 227, 270)	(548, 199, 265)	0.639424	0.262297	3.8335	3.03576	4.93592	3.83616	3.02547	4.91642
	Igf2	Igf2_J1_WT	0.011	0.031	(2077, 603, 1103)	(2210, 466, 1110)	0.64481	0.293646	6.72451	5.86455	7.79652	6.72294	5.84891	7.77332
		Igf2_J1_1	0.01	0.031	(58, 374, 1720)	(58, 350, 1740)	0.108308	0.810321	1.81563	1.44471	2.19888	1.82504	1.47756	2.24143
		Igf2_J1_3a	0.01	0.031	(765, 592, 2240)	(809, 520, 2270)	0.297161	0.630613	5.21453	4.59522	5.95717	5.21524	4.59103	5.95151
		Igf2_J1_3b	0.01	0.031	(930, 656, 1462)	(984, 592, 1470)	0.419953	0.482972	4.06794	3.58485	4.64293	4.06734	3.57617	4.63141
		Igf2_J1_3ab	0.01	0.031	(50, 55, 2297)	(52.9, 5.65, 2340)	0.023217	0.975607	124.69	28.4258	7.80946e+07	119.384	25.5712	76420970
		Igf2_J1_3L	0.007	0.031	(818, 286, 1392)	(869, 223, 1400)	0.39295	0.562447	9.92412	8.21319	12.2852	9.92037	8.17807	12.2205
		Igf2_MEFs_W8	0.007	0.031	(1773, 109, 24)	(1880, 0, 22.6)	0.988145	0.0118547	4.1258e+07	17.2842	4.87465e+07	43332660	42.7	52713590
		Igf2_Liver_16dpc	0.013	0.031	(306, 114, 627)	(325, 81.6, 641)	0.349069	0.61196	11.178	7.69116	18.1497	11.1487	7.48916	17.4706
	Snrpn	Snrpn_J1_WT	0.012	0.031	(1086, 44, 1977)	(1130, 0, 1980)	0.363474	0.636526	2.9889e+08	2.86241e+08	3.08109e+08	298990757	286589017	308303575
		Snrpn_J1_1	0.002	0.031	(0, 12, 1505)	(0, 6.17, 1510)	0.00203464	0.995931	NA	NA	NA	NA	NA	NA
		Snrpn_J1_3a	0.005	0.031	(889, 87, 2147)	(947, 8.88, 2170)	0.304555	0.694024	322.727	92.5659	2.96204e+08	318.254	88.8531	295322600
		Snrpn_J1_3b	0.007	0.031	(469, 62, 1713)	(499, 8.17, 1740)	0.224342	0.773838	227.99	50.6268	1.98549e+08	208.323	37.8085	194142000
		Snrpn_J1_3ab	0.003	0.031	(602, 67, 1597)	(641, 19.5, 1610)	0.287216	0.708472	103.805	56.8566	456.3	103.594	55.991	413.873
		Snrpn_J1_3L	0.006	0.031	(538, 73, 1199)	(573, 25.1, 1210)	0.323368	0.669711	66.5205	30.468	5728.07	64.7999	26.865	435.162
		Snrpn_MEFs_W8	0.004	0.031	(570, 78, 1580)	(607, 29.9, 1590)	0.279108	0.714181	65.7267	36.4595	222.881	65.2619	35.1028	193.003
		Snrpn_Liver_16dpc	0.004	0.031	(967, 278, 1647)	(1030, 210, 1650)	0.392161	0.571472	12.399	9.61811	16.7665	12.3808	9.49217	16.4879
2015	L1	sperm	0.007	0.031	(2470, 226, 86)	(2630, 69.5, 82.5)	0.957865	0.0296493	13.4093	8.40851	25.6427	13.4439	8.38107	25.4804
		oocytes_1	0.003	0.031	(1923, 588, 7572)	(2050, 434, 7600)	0.224509	0.753955	18.1648	15.4958	21.6846	18.1527	15.4234	21.5635
		oocytes_2	0.007	0.031	(405, 134, 2589)	(431, 74.5, 2620)	0.149581	0.838514	28.5401	19.6788	47.9609	28.4327	19.2701	46.2346
		oocytes_3	0.006	0.031	(1080, 408, 3873)	(1150, 304, 3910)	0.242482	0.729206	13.9583	11.5836	17.2355	13.9463	11.5146	17.1097
		oocytes_pooled			(3408, 1130, 14034)	(3630, 812, 14100)	0.217078	0.761053	17.6243	15.6664	20.022	17.62	15.6314	19.9715
		gametes_pooled			(5878, 1356, 14120)	(6260, 882, 14200)	0.313587	0.665765	21.3889	19.096	24.2039	21.3792	19.0501	24.1371
		PN1_1	0.005	0.031	(921, 181, 1458)	(980, 111, 1470)	0.404687	0.573537	21.5201	15.63	32.5549	21.4517	15.3324	31.6392
		PN1_2	0.012	0.031	(610, 102, 1193)	(649, 35.6, 1220)	0.350034	0.640626	50.0179	27.0524	204.933	49.501	25.8731	166.965
		PN1_3	0.001	0.031	(1889, 292, 3742)	(2010, 169, 3740)	0.353901	0.631826	32.4561	24.4472	46.6504	32.3787	24.1279	45.7401
		PN1_pooled			(3420, 575, 6393)	(3640, 316, 6430)	0.365707	0.619075	30.6106	24.7845	39.4048	30.5757	24.6146	39.0452
		earlyPN3_1	0.01	0.031	(1177, 262, 2342)	(1250, 146, 2380)	0.350305	0.630452	23.7411	17.9815	33.7463	23.6923	17.7611	33.1469
		earlyPN3_2	0.008	0.031	(830, 146, 1499)	(883, 71.6, 1520)	0.371331	0.614208	32.376	21.2818	60.4485	32.1633	20.5888	56.8022
		earlyPN3_pooled			(2007, 408, 3841)	(2140, 217, 3900)	0.358623	0.624026	26.5963	20.9199	35.6688	26.5503	20.7208	35.1937
		zygote_prerep_pooled			(5427, 983, 10234)	(5780, 533, 10300)	0.363045	0.620936	28.9773	24.6256	34.893	28.9601	24.5271	34.7226
		PN4_5_1	0.003	0.031	(1202, 1395, 4842)	(1280, 1330, 4830)	0.261229	0.649061	3.71932	3.37979	4.10478	3.71988	3.37813	4.10275
		PN4_5_2	0.004	0.031	(802, 924, 2556)	(850, 883, 2550)	0.301756	0.595093	3.33281	2.95511	3.77263	3.33421	2.95401	3.77114
		PN4_5_3	0.01	0.031	(203, 421, 1174)	(212, 401, 1190)	0.229402	0.659058	2.49873	2.03779	3.08222	2.50215	2.03879	3.08374
		PN4_5_4	0.008	0.031	(1034, 2266, 6408)	(1080, 2180, 6440)	0.223968	0.663589	2.4194	2.21538	2.64419	2.42	2.21595	2.6448
		PN4_5_5	0.004	0.031	(1420, 2543, 10263)	(1500, 2460, 10300)	0.19192	0.721739	3.19714	2.96304	3.4531	3.19773	2.96333	3.45343
		PN4_5_6	0.006	0.031	(438, 845, 3510)	(461, 805, 3530)	0.18021	0.735832	3.16983	2.79007	3.60952	3.17145	2.7903	3.60981
		PN4_5_pooled			(5099, 8394, 28753)	(5380, 8060, 28800)	0.222889	0.681673	3.08842	2.96084	3.22251	3.08857	2.96082	3.22247
		PN4_5_aph_1	0.007	0.031	(639, 185, 1372)	(680, 130, 1390)	0.338989	0.631457	14.957	11.4529	20.7084	14.9291	11.3078	20.3539
		PN4_5_aph_2	0.009	0.031	(1534, 481, 3698)	(1630, 329, 3750)	0.314178	0.657014	15.0304	12.4605	18.6291	15.0196	12.3894	18.4967
		PN4_5_aph_3	0.007	0.031	(440, 119, 1163)	(468, 77.5, 1180)	0.294253	0.683257	19.1607	13.7714	29.5423	19.1017	13.5237	28.7258
		PN4_5_aph_pooled			(2613, 785, 6233)	(2780, 536, 6320)	0.316273	0.655879	15.618	13.5225	18.3236	15.6102	13.474	18.2455
		earlyPN3_maternal_PN1	0.003	0.031	(1359, 279, 2956)	(1450, 180, 2970)	0.334562	0.645798	22.9619	18.9056	28.7405	22.93	18.7391	28.4373
		earlyPN3_maternal_PN2	0.002	0.031	(1525, 453, 9359)	(1620, 329, 9380)	0.157699	0.827798	23.7399	20.8938	27.3377	23.7282	20.8221	27.231
		earlyPN3_maternal_PN_pooled			(2884, 732, 12315)	(3070, 509, 12400)	0.208701	0.775315	24.1829	21.6787	27.227	24.172	21.6189	27.1449
		earlyPN3_paternal_PN1	0.003	0.031	(3378, 122, 172)	(3500, 0, 168)	0.954218	0.045782	1.53498e+08	1.3232e+08	1.72823e+08	153735146	133733430	174211000
		earlyPN3_paternal_PN2	0.008	0.031	(6066, 618, 176)	(6460, 237, 165)	0.958685	0.0240743	8.73231	6.37726	12.2206	8.7549	6.41177	12.3
		earlyPN3_paternal_PN_pooled			(9444, 740, 348)	(10100, 138, 338)	0.961377	0.032071	26.7083	17.45	51.9454	26.7093	17.3695	51.3614
		PN4_5_maternal_PN_1	0.003	0.031	(416, 380, 2547)	(442, 350, 2550)	0.184552	0.763091	6.06634	5.18686	7.17136	6.0699	5.18043	7.16168
		PN4_5_maternal_PN_2	0.004	0.031	(907, 579, 5162)	(964, 497, 5190)	0.182365	0.780248	8.99595	7.84156	10.4022	8.99529	7.82311	10.3754
		PN4_5_maternal_PN_3	0.004	0.031	(693, 1239, 8019)	(733, 1170, 8050)	0.132541	0.808586	4.14557	3.7655	4.57046	4.14816	3.76978	4.57623
		PN4_5_maternal_PN_pooled			(2016, 2198, 15728)	(2140, 2020, 15800)	0.157869	0.791513	5.75607	5.35947	6.19112	5.75712	5.3595	6.19115
		PN4_5_paternal_PN_1	0.003	0.031	(2172, 1632, 2979)	(2310, 1530, 2950)	0.452913	0.434493	3.41524	3.20477	3.6427	3.41574	3.20478	3.6427
		PN4_5_paternal_PN_2	0.002	0.031	(1287, 1720, 126)	(1370, 1690, 72.6)	0.706597	0.0231679	0.37207	0.32415	0.414624	0.372547	0.326026	0.416217
		PN4_5_paternal_PN_3	0.004	0.031	(8469, 6681, 2741)	(8990, 6340, 2560)	0.679869	0.142913	1.51238	1.43175	1.59766	1.51249	1.43153	1.59742
		PN4_5_paternal_PN_4	0.004	0.031	(1261, 2547, 1167)	(1330, 2550, 1100)	0.523779	0.220253	0.948828	0.858075	1.04743	0.949368	0.859047	1.0486
		PN4_5_paternal_PN_pooled			(13189, 12580, 7013)	(14000, 12100, 6670)	0.611776	0.203537	1.5964	1.53737	1.65782	1.59652	1.53744	1.65788
		in_silico_1	0.014	0.031	(421, 78, 737)	(448, 31.6, 757)	0.375047	0.612162	36.816	20.6218	117.929	36.438	19.604	99.522
		in_silico_2	0.006	0.031	(1393, 272, 1133)	(1480, 176, 1140)	0.561227	0.407356	14.7867	11.2091	20.7966	14.7589	11.0705	20.4432
		in_silico_pooled			(1814, 350, 1870)	(1930, 207, 1900)	0.504182	0.470107	18.4465	14.2887	25.2475	18.4184	14.1455	24.8921
		SAMase_1	0.006	0.031	(17, 707, 764)	(13.6, 724, 751)	0.252352	0.504432	0.279102	0.149385	0.396804	0.284899	0.177997	0.434851
		SAMase_2	0.003	0.031	(31, 2159, 1492)	(26.1, 2220, 1430)	0.309124	0.388845	0.173871	0.111471	0.22979	0.175819	0.12148	0.24095
		SAMase_pooled			(48, 2866, 2256)	(39.7, 2950, 2180)	0.292784	0.422113	0.199709	0.144611	0.250981	0.20111	0.151596	0.259045
		2_cell_prerep	0.005	0.031	(292, 316, 1468)	(309, 293, 1470)	0.219678	0.709692	4.60477	3.73774	5.76245	4.60649	3.72335	5.73749
		2_cell_postrep	0.006	0.031	(586, 447, 2235)	(622, 397, 2250)	0.250998	0.688192	5.94935	5.03219	7.13187	5.94886	5.01375	7.10264
		2dpc_1	0.009	0.031	(379, 270, 2048)	(401, 217, 2080)	0.189155	0.770532	8.40084	6.71819	10.831	8.3941	6.66285	10.723
		2dpc_2	0.007	0.031	(98, 82, 366)	(104, 73.4, 369)	0.257366	0.675411	5.33099	3.70509	8.22724	5.32831	3.63898	8.03895
		2dpc_pooled			(477, 352, 2414)	(505, 291, 2450)	0.200639	0.754518	7.64573	6.30024	9.47543	7.64172	6.26214	9.41065
		2_5dpc1	0.007	0.031	(1174, 505, 3533)	(1250, 395, 3570)	0.277234	0.684837	10.6732	9.15605	12.6349	10.6686	9.12163	12.5812
		2_5dpc2	0.004	0.031	(742, 630, 4105)	(788, 570, 4120)	0.195847	0.752143	6.32425	5.49449	7.34572	6.32392	5.47966	7.32495
		2_5dpc_pooled			(1916, 1135, 7638)	(2040, 965, 7690)	0.235532	0.719324	8.19756	7.38226	9.15738	8.19587	7.36851	9.13907
		3dpc_1	0.008	0.031	(541, 936, 4222)	(569, 868, 4260)	0.175922	0.747945	3.58837	3.16551	4.08306	3.58923	3.16308	4.08
		3dpc_2	0.007	0.031	(808, 1177, 5065)	(852, 1100, 5100)	0.198644	0.723608	3.8042	3.43839	4.22009	3.80484	3.43651	4.21769
		3dpc_pooled			(1349, 2113, 9287)	(1420, 1960, 9360)	0.188487	0.734487	3.71458	3.43186	4.02701	3.71487	3.43059	4.02552
		3_5dpc1	0.006	0.031	(262, 499, 2791)	(276, 466, 2810)	0.143315	0.791082	3.77945	3.22354	4.4561	3.78109	3.22091	4.45192
		3_5dpc2	0.006	0.031	(255, 516, 3090)	(268, 480, 3110)	0.13175	0.806035	3.80527	3.26419	4.45363	3.8077	3.26285	4.45192
		3_5dpc_pooled			(517, 1015, 5881)	(545, 946, 5920)	0.137292	0.79887	3.79456	3.39588	4.24852	3.79541	3.39451	4.24685
		9_5dpc_non_PGCs	0.008	0.031	(2250, 174, 67)	(2400, 30.2, 64.8)	0.967925	0.0260142	26.1004	12.7285	531.907	26.0413	12.4824	325.63
		9_5dpc_PGCs	0.006	0.031	(1817, 2552, 1658)	(1920, 2510, 1600)	0.526677	0.265108	1.39549	1.29249	1.50675	1.39594	1.29307	1.50741
		10_5dpc_PGCs	0.007	0.031	(1513, 1740, 1940)	(1600, 1680, 1910)	0.46974	0.368435	2.08137	1.91146	2.26883	2.08193	1.91158	2.26898
		11_5dpc_PGCs	0.008	0.031	(540, 736, 2609)	(569, 687, 2630)	0.234892	0.676736	3.56323	3.16821	4.02005	3.56504	3.1685	4.02044
		12_5dpc_PGCs	0.011	0.031	(680, 698, 2463)	(717, 627, 2500)	0.268175	0.650249	4.27006	3.76448	4.87076	4.27122	3.7618	4.86725
		13_5dpc_PGCs_M	0.01	0.031	(580, 517, 5605)	(613, 383, 5710)	0.12004	0.851405	9.77385	8.4051	11.5129	9.77286	8.38366	11.4793
		13_5dpc_PGCs_F	0.007	0.031	(629, 768, 6260)	(665, 665, 6330)	0.130254	0.826307	6.16578	5.49576	6.95216	6.16582	5.48853	6.94247
		13_5dpc_PGCs_pooled			(1209, 1285, 11865)	(1280, 1050, 12000)	0.125487	0.838021	7.48366	6.82569	8.23688	7.48399	6.8204	8.22976
	mSat	sperm	0.003	0.031	(138, 28, 466)	(147, 16.9, 468)	0.245866	0.740725	30.948	17.2047	95.5818	30.5908	16.3304	81.2087
		oocytes_1	0.004	0.031	(670, 144, 3799)	(713, 73.2, 3830)	0.162539	0.829525	45.1265	32.3088	71.4732	44.9934	31.8312	69.697
		oocytes_2	0.005	0.031	(121, 27, 614)	(129, 13.6, 620)	0.177915	0.813171	41.5882	21.3812	210.881	41.0066	20.1586	156.115
		oocytes_3	0.002	0.031	(1106, 416, 3949)	(1180, 341, 3950)	0.246305	0.722557	12.6626	10.7003	15.2668	12.6539	10.6461	15.1758
		oocytes_pooled			(1897, 587, 8362)	(2020, 428, 8400)	0.205873	0.774418	19.2655	16.593	22.7293	19.2552	16.5285	22.6259
		gametes_pooled			(2035, 615, 8828)	(2170, 444, 8870)	0.208075	0.772563	19.7208	17.0435	23.193	19.7075	16.9742	23.0788
		PN1_1	0.012	0.031	(70, 7, 183)	(74.0, 0, 186)	0.28452	0.71548	2.34616e+07	64.201	2.47602e+07	2.38043e+07	163.063	2.51843e+07
		PN1_2	0.004	0.031	(565, 140, 2048)	(601, 90.6, 2060)	0.234879	0.748664	24.5724	18.485	35.3083	24.5137	18.2522	34.65
		PN1_pooled			(635, 147, 2231)	(676, 88.6, 2250)	0.239019	0.746278	27.8271	20.7443	40.6514	27.7705	20.4999	39.9034
		earlyPN3_1	0.008	0.031	(61, 13, 268)	(64.9, 4.97, 272)	0.197055	0.795673	53.435	19.1617	2.79762e+07	51.5715	16.8155	27199650
		earlyPN3_2	0.009	0.031	(119, 18, 434)	(127, 2.61, 442)	0.224134	0.773577	180.964	37.6596	4.99969e+07	169.285	29.4142	49176700
		earlyPN3_pooled			(180, 31, 702)	(192, 7.59, 714)	0.21399	0.781854	97.4643	36.0128	7.6455e+07	95.2471	33.61	75743130
		zygote_prerep_pooled			(815, 178, 2933)	(867, 96.2, 2960)	0.233199	0.754551	33.3303	24.9099	48.7818	33.2551	24.6334	47.9182
		PN4_5_1	0.003	0.031	(34, 19, 125)	(36.2, 16.6, 125)	0.24988	0.70337	8.08535	5.21889	14.6995	8.10333	5.18049	14.5
		PN4_5_2	0.009	0.031	(251, 239, 1204)	(265, 210, 1220)	0.218461	0.719663	5.42521	4.45118	6.72333	5.42545	4.43765	6.70004
		PN4_5_pooled			(285, 258, 1329)	(301, 226, 1340)	0.221449	0.718113	5.6262	4.67341	6.87505	5.62513	4.65831	6.84969
		PN4_5_aph_1	0.008	0.031	(929, 213, 3371)	(988, 103, 3420)	0.230437	0.758116	35.5939	26.7016	51.8633	35.5299	26.4532	51.0844
		earlyPN3_maternal_PN1	0.008	0.031	(649, 134, 2849)	(691, 48.5, 2890)	0.196813	0.796514	58.3202	37.9796	117.05	58.1279	37.4011	112.725
		earlyPN3_maternal_PN2	0.007	0.031	(946, 176, 4898)	(1010, 48.3, 4960)	0.17127	0.824718	92.5571	57.5193	218.804	92.2601	56.7068	209.232
		earlyPN3_maternal_PN_pooled			(1595, 310, 7747)	(1700, 96.8, 7860)	0.180882	0.814105	75.47	53.8427	122.825	75.3349	53.3873	120.818
		earlyPN3_paternal_PN1	0.008	0.031	(871, 299, 2637)	(926, 209, 2670)	0.270616	0.701925	15.0456	12.4634	18.6882	15.035	12.4042	18.577
		earlyPN3_paternal_PN2	0.006	0.031	(1318, 257, 3473)	(1400, 136, 3510)	0.291329	0.695213	32.6596	25.5998	44.2073	32.6183	25.4116	43.7397
		earlyPN3_paternal_PN_pooled			(2189, 556, 6110)	(2330, 345, 6180)	0.282424	0.698099	21.9973	18.8983	26.1092	21.9858	18.8376	26.01
		PN4_5_maternal_PN_1	0.004	0.031	(568, 232, 2995)	(604, 178, 3010)	0.182631	0.79393	15.1676	12.5326	18.8661	15.1551	12.4652	18.7415
		PN4_5_maternal_PN_2	0.004	0.031	(1087, 914, 7245)	(1150, 815, 7280)	0.168906	0.787015	7.11087	6.47363	7.84351	7.11033	6.46731	7.83523
		PN4_5_maternal_PN_3	0.007	0.031	(517, 436, 3355)	(548, 370, 3390)	0.170082	0.786983	7.36755	6.44475	8.50337	7.36735	6.4338	8.48738
		PN4_5_maternal_PN_pooled			(2172, 1582, 13595)	(2310, 1360, 13700)	0.172201	0.78852	8.24204	7.67061	8.87997	8.24134	7.66552	8.87356
		PN4_5_paternal_PN_1	0.007	0.031	(413, 537, 2200)	(436, 499, 2220)	0.217629	0.703191	3.94063	3.49554	4.46025	3.94188	3.49439	4.45853
		PN4_5_paternal_PN_2	0.003	0.031	(239, 346, 1362)	(253, 334, 1360)	0.215955	0.698284	3.51574	3.00611	4.13558	3.51629	3.0024	4.12988
		PN4_5_paternal_PN_3	0.007	0.031	(624, 395, 2607)	(662, 331, 2630)	0.228237	0.726103	7.97412	6.93819	9.26532	7.97337	6.92531	9.24557
		PN4_5_paternal_PN_4	0.007	0.031	(390, 253, 1437)	(414, 216, 1450)	0.250855	0.697186	7.16695	5.94936	8.8068	7.16216	5.91685	8.75189
		PN4_5_paternal_PN_pooled			(1666, 1531, 7606)	(1770, 1380, 7660)	0.227285	0.708841	5.32831	4.95395	5.74378	5.3286	4.95213	5.74153
		2_cell_prerep	0.009	0.031	(85, 66, 397)	(90.0, 55.6, 402)	0.214934	0.734314	6.84149	4.78677	10.5615	6.83027	4.71012	10.3387
		2_cell_postrep	0.006	0.031	(140, 120, 800)	(148, 105, 806)	0.189704	0.760606	6.56747	5.09363	8.7557	6.56668	5.06236	8.6887
		2dpc	0.01	0.031	(68, 49, 289)	(72.0, 40.5, 294)	0.227154	0.722955	7.17535	4.78884	11.8855	7.17059	4.71663	11.6344
		2_5dpc	0.001	0.031	(76, 59, 377)	(80.9, 55.2, 376)	0.211834	0.734306	6.32363	4.5739	9.16908	6.32004	4.53192	9.06567
		3dpc	0.003	0.031	(472, 381, 2329)	(502, 349, 2330)	0.212428	0.732773	6.20272	5.47128	7.06572		USING ONLY DYAD COUNTS
		3_5dpc	0.012	0.031	(67, 50, 322)	(70.8, 39.6, 329)	0.206454	0.748393	7.69497	5.02451	13.3869	7.68166	4.92833	13.0019
		9_5dpc_non_PGCs	0.004	0.031	(723, 96, 102)	(770, 50.7, 100)	0.863348	0.109116	10.9674	7.25629	19.8022	10.9283	7.11292	19.0664
		9_5dpc_PGCs	0.005	0.031	(149, 228, 202)	(158, 225, 197)	0.466011	0.340021	1.56797	1.27761	1.92962	1.57088	1.28009	1.93385
		10_5dpc_PGCs	0.007	0.031	(289, 500, 1180)	(304, 484, 1180)	0.277292	0.599918	2.47944	2.1823	2.82532	2.48052	2.18253	2.82565
		11_5dpc_PGCs	0.008	0.031	(162, 271, 1227)	(170, 251, 1240)	0.178178	0.746277	3.66339	3.07763	4.3887	3.66554	3.07595	4.38609
		12_5dpc_PGCs	0.007	0.031	(98, 198, 894)	(103, 186, 901)	0.164821	0.756891	3.26898	2.60709	4.12489	3.27245	2.60923	4.12844
		13_5dpc_PGCs_M	0.005	0.031	(133, 228, 2110)	(141, 206, 2120)	0.0985111	0.859848	5.31043	4.39184	6.47413	5.31321	4.38821	6.46846
		13_5dpc_PGCs_F	0.005	0.031	(61, 110, 1243)	(64.4, 97.1, 1250)	0.0799183	0.885729	5.84807	4.4094	7.91395	5.85543	4.397	7.88989
		13_5dpc_PGCs_pooled			(194, 338, 3353)	(205, 303, 3380)	0.091744	0.869268	5.49259	4.69	6.47149	5.49463	4.68703	6.46687
	IAP	sperm	0.026	0.031	(928, 92, 91)	(987, 29.6, 94.0)	0.902099	0.08459	20.5995	10.9334	93.0938	20.4411	10.5728	77.5935
		oocytes	0.005	0.031	(1838, 209, 611)	(1960, 88.5, 612)	0.752916	0.230435	24.7407	17.4119	40.3943	24.6729	17.1409	39.3046
		gametes_pooled			(2766, 301, 702)	(2940, 118, 706)	0.796892	0.187443	24.4287	17.7141	37.836	24.3723	17.5065	37.0844
		earlyPN3	0.011	0.031	(1120, 104, 240)	(1190, 28.2, 243)	0.824159	0.166195	38.1447	18.9347	361.316	37.7628	18.1826	235.435
		PN4_5	0.012	0.031	(1264, 250, 184)	(1340, 172, 182)	0.842225	0.107044	5.73762	4.46061	7.61976	5.73917	4.43968	7.57709
		2_cell_prerep_1	0.012	0.031	(524, 278, 121)	(555, 253, 115)	0.738023	0.125103	2.00357	1.53813	2.60362	2.01013	1.54741	2.62014
		2_cell_prerep_2	0.004	0.031	(330, 133, 41)	(351, 116, 37.4)	0.811086	0.0741853	1.98109	1.33685	2.90066	1.99259	1.35316	2.93565
		2_cell_prerep_pooled			(854, 411, 162)	(906, 368, 153)	0.763827	0.10712	2.02059	1.62571	2.50542	2.0253	1.6333	2.51735
		2_cell_postrep_1	0.001	0.031	(368, 60, 75)	(392, 37.5, 73.6)	0.816376	0.14634	9.05618	5.71308	17.4123	9.07415	5.63023	16.9389
		2_cell_postrep_2	0.003	0.031	(793, 143, 171)	(844, 94.5, 168)	0.805318	0.15201	7.97921	5.80587	11.561	7.96895	5.7122	11.3356
		2_cell_postrep_pooled			(1161, 203, 246)	(1240, 132, 242)	0.808773	0.150239	8.28606	6.3415	11.279	8.28241	6.28179	11.1464
		2dpc	0.004	0.031	(529, 157, 112)	(563, 127, 108)	0.784739	0.135851	3.8981	2.69882	5.85489	3.9033	2.67221	5.78437
		2_5dpc	0.006	0.031	(91, 25, 19)	(96.8, 19.7, 18.5)	0.789885	0.137195	4.30107	1.75631	15.6335	4.35402	1.62519	13.6963
		3dpc	0	0.031	(197, 43, 118)	(210, 31.4, 117)	0.629861	0.32633	9.98222	5.23358	32.295	9.82534	4.81412	26.1573
		3_5dpc	0	0.031	(189, 180, 184)	(201, 173, 178)	0.520661	0.322667	2.18742	1.68751	2.881	2.19032	1.68673	2.87971
		9_5dpc_non_PGCs	0.007	0.031	(838, 50, 17)	(889, 0, 16.4)	0.981853	0.018147	2.41604e+07	16.9241	3.06895e+07	26172880	53.7598	35129130
		9_5dpc_PGCs	0.025	0.031	(382, 170, 80)	(403, 150, 79)	0.756229	0.124931	2.37451	1.82593	3.13852	2.37867	1.82152	3.13063
		10_5dpc_PGCs	0.005	0.031	(725, 460, 264)	(770, 427, 253)	0.678494	0.174336	2.06801	1.76124	2.43364	2.06997	1.76231	2.43515
		11_5dpc_PGCs	0.004	0.031	(1088, 686, 718)	(1160, 633, 703)	0.590917	0.282076	2.84823	2.52493	3.22362	2.84885	2.52214	3.21991
		12_5dpc_PGCs	0.006	0.031	(302, 240, 351)	(320, 225, 348)	0.484492	0.389595	2.96845	2.42939	3.66447	2.97053	2.42322	3.65509
		13_5dpc_PGCs_M	0	0.031	(82, 43, 251)	(87.3, 39.0, 250)	0.284072	0.664118	7.5805	5.35177	11.7914	7.57871	5.28088	11.561
		13_5dpc_PGCs_F	0.002	0.031	(168, 111, 239)	(179, 103, 237)	0.444124	0.456744	4.00431	2.9935	5.55741	4.00843	2.97444	5.51448
		13_5dpc_PGCs_pooled			(250, 154, 490)	(266, 142, 486)	0.37681	0.543961	5.07809	4.01955	6.58617	5.07769	3.99458	6.53881
