# Supplementary material for: Epigenetic memory via concordant DNA methylation is inversely correlated to developmental potential of mammalian cells
Source: PLoS Genet. 2017 Nov 6;13(11):e1007060. doi: 10.1371/journal.pgen.1007060 (PMC5690686; doi:10.1371/journal.pgen.1007060)
Supplement: S5 Table — Dr. Hehuang Xie kindly shared raw data on M, H, and U values for samples described in Figure S6 of Zhao et al., and also provided information on error rates from bisulfite conversion: for the “Day 0” sample (cultured stem cells grown under non-differentiating conditions), the failed conversion rate was 0.011, and the inappropriate conversion rate was 0.0109; for the “Day 6” sample (cultured cells grown for 6 days under differentiating conditions), the corresponding error rates were 0.012 and 0.0099. Dr. Xie also commented, “‘All’ refers to the total CG dyads and ‘DNA’ refers to the CG dyads within ‘DNA repeat elements (DNA)’ annotated in the UCSC genome database.” For these data sets, whose individual sequence reads only contain 2 to 3 dyads on average, we assumed independent sampling of dyads to obtain the confidence intervals (S8 Text). (XLSX) [file pgen.1007060.s007.xlsx]

## Sheet: Table S5
d0			failed conv rate: 0.011	inapp conv rate: 0.0109
Sample Name	corrected m	corrected U	Dyads error uncorrected	Dyads error corrected	RCP	95% low	95% high
all	0.872003	0.0790787	(47164824, 6736982, 4591865)	(48145859, 5722842, 4625657)	5.21615	5.21067	5.22165
promoter	0.525061	0.440466	(256938, 46821, 230684)	(262193, 36848, 235406)	13.4867	13.3217	13.6547
5UTR	0.841343	0.109968	(2141093, 316367, 299726)	(2185520, 268493, 303206)	6.06471	6.03617	6.09342
exon	0.87562	0.0811414	(1673341, 214085, 165012)	(1708431, 177489, 166539)	6.01149	5.97591	6.04736
intron	0.880894	0.0692087	(10598944, 1523886, 896650)	(10819273, 1299290, 901073)	4.80694	4.79617	4.81775
3UTR	0.879051	0.0732237	(567811, 78713, 50725)	(579648, 66553, 51056)	5.1705	5.11997	5.22166
intergenic	0.893689	0.0561791	(16220439, 2306211, 1101777)	(16557888, 1968055, 1102720)	4.34304	4.33491	4.35119
CGI	0.17595	0.814296	(117255, 29068, 573459)	(119625, 14042, 586117)	37.725	36.8027	38.6863
CGIshore	0.598231	0.360704	(1331174, 244289, 862455)	(1358340, 200228, 879375)	10.9186	10.8616	10.9759
SINE	0.875636	0.0708965	(3447400, 530157, 302132)	(3518673, 457652, 303419)	4.51617	4.4991	4.53332
LINE	0.887508	0.0603675	(4640859, 687862, 341763)	(4737092, 591146, 342317)	4.30894	4.29434	4.32361
simple repeat	0.89108	0.0683845	(247910, 29503, 20197)	(253133, 24128, 20352)	5.95066	5.85432	6.04902
LTR	0.892707	0.0602269	(5030061, 677853, 364497)	(5135133, 571620, 365727)	4.79561	4.77919	4.81208
low complexity	0.704175	0.240508	(41765, 8369, 15531)	(42608, 7265, 15793)	7.14242	6.9499	7.34214
DNA	0.887684	0.0639853	(444401, 61641, 34444)	(453664, 52244, 34584)	4.79578	4.74206	4.85024
satellite	0.917061	0.047758	(36953693, 3803664, 2035970)	(37738910, 3011036, 2043742)	5.83435	5.82552	5.8432
d6			failed conv rate: 0.012	inapp conv rate: 0.0099
Sample Name	corrected m	corrected U	Dyads error uncorrected	Dyads error corrected	RCP	95% low	95% high
all	0.924089	0.0438832	(66072849, 6128922, 3287609)	(67341685, 4835529, 3312740)	6.17863	6.17125	6.18602
promoter	0.624328	0.354208	(295235, 31049, 172803)	(300883, 21425, 176781)	21.5327	21.1699	21.9051
5UTR	0.903626	0.0662632	(2294220, 207746, 174957)	(2338349, 161210, 177383)	7.99133	7.94118	8.0419
exon	0.941309	0.033204	(1729549, 132077, 63531)	(1763111, 98135, 63923)	6.84307	6.7844	6.9024
intron	0.935334	0.0335553	(11196456, 1001943, 422187)	(11411902, 785287, 423490)	5.59981	5.5827	5.61699
3UTR	0.939738	0.0305831	(597162, 51253, 20415)	(608680, 39700, 20455)	5.62217	5.54546	5.70016
intergenic	0.937054	0.0272799	(22773986, 2268316, 705896)	(23209333, 1836670, 702413)	4.3974	4.38822	4.4066
CGI	0.237644	0.758272	(210546, 28067, 680140)	(214584, 7504, 696665)	103.093	98.5902	107.985
CGIshore	0.700358	0.276272	(2059030, 203173, 837581)	(2098531, 144883, 856388)	18.5091	18.3896	18.6297
SINE	0.929251	0.0366915	(4894715, 473940, 203787)	(4988458, 379566, 204463)	5.32235	5.29914	5.34568
LINE	0.926359	0.0348388	(6638873, 717544, 265660)	(6765093, 591508, 265546)	4.53256	4.51644	4.54875
simple repeat	0.923935	0.0460141	(373327, 32952, 19408)	(380517, 25585, 19588)	6.74983	6.64077	6.86119
LTR	0.935387	0.0327153	(7022280, 640822, 258626)	(7157250, 505374, 259164)	5.39074	5.37011	5.41146
low complexity	0.76096	0.185768	(69939, 12327, 18359)	(71212, 10721, 18693)	6.80716	6.65443	6.96455
DNA	0.933126	0.0355626	(611247, 55116, 24466)	(623004, 43262, 24568)	5.72031	5.64683	5.79496
satellite	0.91651	0.0421229	(52240559, 6026848, 2555372)	(53229121, 5032201, 2562054)	4.64203	4.63649	4.64757
