# Supplementary material for: Epigenetic memory via concordant DNA methylation is inversely correlated to developmental potential of mammalian cells
Source: PLoS Genet. 2017 Nov 6;13(11):e1007060. doi: 10.1371/journal.pgen.1007060 (PMC5690686; doi:10.1371/journal.pgen.1007060)
Supplement: S6 Table — We applied our test for heterogeneity, as described in S5 Text, to assess evidence of significant differences between RCP values inferred from various sample replicates presented by Arand et al. (2015) [17]. A color gradient encodes approximate levels of significance, with dark green indicating non-significant differences, and red indicating highly significant differences. (XLSX) [file pgen.1007060.s008.xlsx]

## Sheet: Table S6
Data origin	Organism	Condition/stage	Locus	p-values for pairwise two-tailed permutation tests among replicates
This work	Human	Cultured ES and iPS cells	L1	0.98088	0.81448	0.7313	0.69259	0.63661	0.59122	0.56756	0.51643	0.50394	0.42318	0.40235	0.37044	0.34826	0.30909	0.28772
Arand et al. 2015	Mouse	Oocytes	L1	0.04893	0.02124	0.00042
			mSat	0.8496	1e-05	0
		PN1	L1	0.27022	0.10061	0.02517
			mSat	0
		early PN3	L1	0.27012
			mSat	0.46794
		early PN3 maternal	L1	0.79753
			mSat	0.2445
		early PN3 paternal	L1	1e-05
			mSat	0
		PN4/5	L1	0.91607	0.76476	0.60546	0.59129	0.17249	0.05616	0.05053	0.03167	0.02398	0.01366	0.00069	0.00031	0.00017	1e-05	0
			mSat	0.28181
		PN4/5 maternal	L1	0.00048	0.00017	0
			mSat	0.67755	0	0
		PN4/5 paternal	L1	0	0	0	0	0	0
			mSat	0.38366	0.25924	0	0	0	0
		PN4/5 aph	L1	0.97554	0.28935	0.27316
		SAMase	L1	0.07128
		2 cell prereplicative	IAP	0.97419
		2 cell postreplicative	IAP	0.69549
		2dpc	L1	0.07236
		2.5dpc	L1	0
		3dpc	L1	0.47655
		3.5dpc	L1	0.9505
